# Supplementary material for: Coxsackievirus A16 in Southern Vietnam
Source: Front Microbiol. 2021 Jun 24;12:689658. doi: 10.3389/fmicb.2021.689658 (PMC8265502; doi:10.3389/fmicb.2021.689658)
Supplement: Supplementary file 1 [file Table_1.xlsx]

## Sheet: Sheet1
Sequence names	Year	Accession number
U05876.1	1955	U05876.1
LT577831|France|CVA16|VP1|2014	2014	LT577831
LT577830|France|CVA16|VP1|2014	2014	LT577830
LT577802|France|CVA16|VP1|2014	2014	LT577802
LT617111|France|CVA16|VP1|2014	2014	LT617111
LT577787|France|CVA16|VP1|2014	2014	LT577787
LT577820|France|CVA16|VP1|2014	2014	LT577820
LT617112|France|CVA16|VP1|2014	2014	LT617112
LT577819|France|CVA16|VP1|2014	2014	LT577819
LT577803|France|CVA16|VP1|2014	2014	LT577803
MG957117|China|CVA16|VP1|2016	2016	MG957117
LT577798|France|CVA16|VP1|2014	2014	LT577798
LT617114|France|CVA16|VP1|2014	2014	LT617114
LT577813|France|CVA16|VP1|2014	2014	LT577813
LT577826|France|CVA16|VP1|2014	2014	LT577826
LT577790|France|CVA16|VP1|2014	2014	LT577790
LT577812|France|CVA16|VP1|2014	2014	LT577812
LT617113|France|CVA16|VP1|2014	2014	LT617113
MH084319|UnitedKingdom|CVA16|2015	2015	MH084319
MH361023|UnitedKingdom|CVA16|2015	2015	MH361023
LT577761|France|CVA16|VP1|2012	2012	LT577761
LT617108|France|CVA16|VP1|2012	2012	LT617108
LT617115|France|CVA16|VP1|2014	2014	LT617115
LT577801|France|CVA16|VP1|2014	2014	LT577801
LT577807|France|CVA16|VP1|2014	2014	LT577807
LT577805|France|CVA16|VP1|2014	2014	LT577805
LT577815|France|CVA16|VP1|2014	2014	LT577815
LT577799|France|CVA16|VP1|2014	2014	LT577799
LT577769|France|CVA16|VP1|2012	2012	LT577769
LT617109|France|CVA16|VP1|2012	2012	LT617109
LT577771|France|CVA16|VP1|2012	2012	LT577771
LT577749|France|CVA16|VP1|2011	2011	LT577749
LT617105|France|CVA16|VP1|2011	2011	LT617105
LT577750|France|CVA16|VP1|2011	2011	LT577750
LT577757|France|CVA16|VP1|2012	2012	LT577757
LT577763|France|CVA16|VP1|2012	2012	LT577763
LT577756|France|CVA16|VP1|2012	2012	LT577756
LT577758|France|CVA16|VP1|2012	2012	LT577758
LT617106|France|CVA16|VP1|2012	2012	LT617106
LT577755|France|CVA16|VP1|2011	2011	LT577755
LT617110|France|CVA16|VP1|2012	2012	LT617110
LT577709|France|CVA16|VP1|2005	2005	LT577709
AM292465|Malaysia|CVA16|VP1|2000	2000	AM292465
AM292468|Malaysia|CVA16|VP1|2000	2000	AM292468
AM292455|Malaysia|CVA16|VP1|1998	1998	AM292455
AM292461|Malaysia|CVA16|VP1|1998	1998	AM292461
AB634320|Japan|CVA16|VP1|1998	1998	AB634320
AB634322|Japan|CVA16|VP1|1998	1998	AB634322
AB634323|Japan|CVA16|VP1|1998	1998	AB634323
AB465370|Japan|CVA16|VP1|1995	1995	AB465370
AB634294|Japan|CVA16|VP1|1993	1993	AB634294
AB465369|Japan|CVA16|VP1|1990	1990	AB465369
AB634289|Japan|CVA16|VP1|1992	1992	AB634289
AB634291|Japan|CVA16|VP1|1992	1992	AB634291
AB634288|Japan|CVA16|VP1|1992	1992	AB634288
AB634292|Japan|CVA16|VP1|1992	1992	AB634292
AB634293|Japan|CVA16|VP1|1992	1992	AB634293
AB634286|Japan|CVA16|VP1|1998	1998	AB634286
AB465368|Japan|CVA16|VP1|1988	1988	AB465368
AB465366|Japan|CVA16|VP1|1981	1981	AB465366
AB465367|Japan|CVA16|VP1|1984	1984	AB465367
KY674980|USA|CVA16|VP1|2016	2016	KY674980
MF189180|USA|CVA16|VP1|2016	2016	MF189180
KF956717|Peru|CVA16|VP1|2006	2006	KF956717
KF956715|Peru|CVA16|VP1|2008	2008	KF956715
KF956716|Peru|CVA16|VP1|2009	2009	KF956716
KF956718|Peru|CVA16|VP1|2009	2009	KF956718
KF956719|Peru|CVA16|VP1|2008	2008	KF956719
KF956714|Peru|CVA16|VP1|2009	2009	KF956714
KC787157|Cameroon|CVA16|VP1|2009	2009	KC787157
KC787165|Cameroon|CVA16|VP1|2009	2009	KC787165
KY792576|India|CVA16|VP1|2012	2012	KY792576
KY792578|India|CVA16|VP1|2013	2013	KY792578
MH111068|Australia|CVA16|VP1|2017	2017	MH111068
KY792579|India|CVA16|VP1|2013	2013	KY792579
KY792580|India|CVA16|VP1|2013	2013	KY792580
KY792584|India|CVA16|VP1|2015	2015	KY792584
LT577818|France|CVA16|VP1|2014	2014	LT577818
KY792581|India|CVA16|VP1|2015	2015	KY792581
KY792577|India|CVA16|VP1|2012	2012	KY792577
KX871376|China|CVA16|VP1|2014	2014	KX871376
KY796127|India|CVA16|VP1|2013	2013	KY796127
KY796120|India|CVA16|VP1|2013	2013	KY796120
KY796128|India|CVA16|VP1|2013	2013	KY796128
KY796115|India|CVA16|VP1|2013	2013	KY796115
KY796135|India|CVA16|VP1|2013	2013	KY796135
KY796114|India|CVA16|VP1|2013	2013	KY796114
KY796133|India|CVA16|VP1|2013	2013	KY796133
KY796130|India|CVA16|VP1|2013	2013	KY796130
KY796109|India|CVA16|VP1|2013	2013	KY796109
KY796113|India|CVA16|VP1|2013	2013	KY796113
KY796125|India|CVA16|VP1|2013	2013	KY796125
KY796141|India|CVA16|VP1|2012	2012	KY796141
KY796139|India|CVA16|VP1|2012	2012	KY796139
KY796111|India|CVA16|VP1|2013	2013	KY796111
KY796106|India|CVA16|VP1|2013	2013	KY796106
KY796108|India|CVA16|VP1|2013	2013	KY796108
KY796121|India|CVA16|VP1|2013	2013	KY796121
KY796117|India|CVA16|VP1|2013	2013	KY796117
KY796132|India|CVA16|VP1|2013	2013	KY796132
KY796118|India|CVA16|VP1|2013	2013	KY796118
KY796124|India|CVA16|VP1|2013	2013	KY796124
KY792582|India|CVA16|VP1|2015	2015	KY792582
KY796119|India|CVA16|VP1|2013	2013	KY796119
KY796112|India|CVA16|VP1|2013	2013	KY796112
KY796123|India|CVA16|VP1|2013	2013	KY796123
KY796107|India|CVA16|VP1|2013	2013	KY796107
KY792583|India|CVA16|VP1|2013	2013	KY792583
KY796122|India|CVA16|VP1|2013	2013	KY796122
KY796149|India|CVA16|VP1|2010	2010	KY796149
KY796152|India|CVA16|VP1|2010	2010	KY796152
LT577817|France|CVA16|VP1|2014	2014	LT577817
LT577765|France|CVA16|VP1|2012	2012	LT577765
KY796148|India|CVA16|VP1|2009	2009	KY796148
KY796142|India|CVA16|VP1|2009	2009	KY796142
KY796146|India|CVA16|VP1|2009	2009	KY796146
KY796145|India|CVA16|VP1|2009	2009	KY796145
LT577779|France|CVA16|VP1|2013	2013	LT577779
LT577774|France|CVA16|VP1|2012	2012	LT577774
LT577778|France|CVA16|VP1|2013	2013	LT577778
LT577762|France|CVA16|VP1|2012	2012	LT577762
LT577767|France|CVA16|VP1|2012	2012	LT577767
LT577766|France|CVA16|VP1|2012	2012	LT577766
LT577773|France|CVA16|VP1|2012	2012	LT577773
LT577768|France|CVA16|VP1|2012	2012	LT577768
KY796154|India|CVA16|VP1|2010	2010	KY796154
KY796155|India|CVA16|VP1|2010	2010	KY796155
LT617104|France|CVA16|VP1|2011	2011	LT617104
AB772007|Japan|CVA16|VP1|2011	2011	AB772007
AB771998|Japan|CVA16|VP1|2011	2011	AB771998
AB772003|Japan|CVA16|VP1|2011	2011	AB772003
AB771999|Japan|CVA16|VP1|2011	2011	AB771999
LT577772|France|CVA16|VP1|2012	2012	LT577772
LT577808|France|CVA16|VP1|2014	2014	LT577808
AM292476|Malaysia|CVA16|VP1|2005	2005	AM292476
JN248422|Malaysia|CVA16|VP1|2007	2007	JN248422
JQ746668|Malaysia|CVA16|VP1|2006	2006	JQ746668
JN248419|Malaysia|CVA16|VP1|2006	2006	JN248419
JQ746676|Malaysia|CVA16|VP1|2005	2005	JQ746676
JQ746672|Malaysia|CVA16|VP1|2007	2007	JQ746672
JQ746678|Malaysia|CVA16|VP1|2006	2006	JQ746678
LT577726|France|CVA16|VP1|2010	2010	LT577726
LT577724|France|CVA16|VP1|2010	2010	LT577724
LT577742|France|CVA16|VP1|2011	2011	LT577742
LT577743|France|CVA16|VP1|2011	2011	LT577743
LT577747|France|CVA16|VP1|2011	2011	LT577747
LT577730|France|CVA16|VP1|2010	2010	LT577730
LT577741|France|CVA16|VP1|2011	2011	LT577741
LT577746|France|CVA16|VP1|2011	2011	LT577746
LT577753|France|CVA16|VP1|2011	2011	LT577753
HE573004|France|CVA16|VP1|2010	2010	HE573004
LT577734|France|CVA16|VP1|2010	2010	LT577734
LT577736|France|CVA16|VP1|2010	2010	LT577736
HE573005|France|CVA16|VP1|2010	2010	HE573005
LT577737|France|CVA16|VP1|2010	2010	LT577737
HE573006|France|CVA16|VP1|2010	2010	HE573006
LT577738|France|CVA16|VP1|2010	2010	LT577738
HE572994|France|CVA16|VP1|2010	2010	HE572994
LT577729|France|CVA16|VP1|2010	2010	LT577729
LT577732|France|CVA16|VP1|2010	2010	LT577732
LT577739|France|CVA16|VP1|2010	2010	LT577739
LT617103|France|CVA16|VP1|2010	2010	LT617103
LT617100|France|CVA16|VP1|2010	2010	LT617100
LT617102|France|CVA16|VP1|2010	2010	LT617102
LT577751|France|CVA16|VP1|2011	2011	LT577751
LT577752|France|CVA16|VP1|2011	2011	LT577752
LT577754|France|CVA16|VP1|2011	2011	LT577754
KC879548|Kazakhstan|CVA16|VP1|2011	2011	KC879548
KC879554|Russia|CVA16|VP1|2011	2011	KC879554
KC879517|Russia|CVA16|VP1|2009	2009	KC879517
KC879526|Russia|CVA16|VP1|2010	2010	KC879526
KF748142|Thailand|CVA16|VP1|2011	2011	KF748142
LT577775|France|CVA16|VP1|2012	2012	LT577775
KX372333|Thailand|CVA16|VP1|2011	2011	KX372333
JF738003|Thailand|CVA16|VP1|2010	2010	JF738003
KX372339|Thailand|CVA16|VP1|2014	2014	KX372339
KX430815|VietNam|CVA16|VP1|2014	2014	KX430815
KX430812|VietNam|CVA16|VP1|2014	2014	KX430812
LC412321|China|CVA16|VP1|2016	2016	LC412321
MH111069|Australia|CVA16|VP1|2016	2016	MH111069
MH111071|Australia|CVA16|VP1|2016	2016	MH111071
MH004037|China|CVA16|VP1|2017	2017	MH004037
LC412313|China|CVA16|VP1|2016	2016	LC412313
LC412314|China|CVA16|VP1|2016	2016	LC412314
LC412322|China|CVA16|VP1|2016	2016	LC412322
LC412324|China|CVA16|VP1|2016	2016	LC412324
LT577786|France|CVA16|VP1|2014	2014	LT577786
KX430814|VietNam|CVA16|VP1|2014	2014	KX430814
KJ865500|China|CVA16|VP1|2011	2011	KJ865500
AM292435|Australia|CVA16|VP1|2005	2005	AM292435
AB465404|Japan|CVA16|VP1|2007	2007	AB465404
AB465405|Japan|CVA16|VP1|2007	2007	AB465405
GQ184137|Thailand|CVA16|VP1|2005	2005	GQ184137
GQ184139|Thailand|CVA16|VP1|2005	2005	GQ184139
LT577717|France|CVA16|VP1|2007	2007	LT577717
AM292438|VietNam|CVA16|VP1|2005	2005	AM292438
AM292436|VietNam|CVA16|VP1|2005	2005	AM292436
AM292437|VietNam|CVA16|VP1|2005	2005	AM292437
AM292439|VietNam|CVA16|VP1|2005	2005	AM292439
AM292440|VietNam|CVA16|VP1|2005	2005	AM292440
LT577711|France|CVA16|VP1|2005	2005	LT577711
JN248415|Malaysia|CVA16|VP1|2005	2005	JN248415
LT577714|France|CVA16|VP1|2006	2006	LT577714
FJ868280|Australia|CVA16|VP1|2005	2005	FJ868280
LT577710|France|CVA16|VP1|2005	2005	LT577710
LT577706|France|CVA16|VP1|2005	2005	LT577706
LT577705|France|CVA16|VP1|2005	2005	LT577705
LT577703|France|CVA16|VP1|2004	2004	LT577703
LT617096|Germany|CVA16|VP1|2009	2009	LT617096
LT577836|Germany|CVA16|VP1|2008	2008	LT577836
LT577740|France|CVA16|VP1|2011	2011	LT577740
LT617094|Hungary|CVA16|VP1|2008	2008	LT617094
JN248414|Malaysia|CVA16|VP1|2007	2007	JN248414
GQ184140|Thailand|CVA16|VP1|2005	2005	GQ184140
JX975765|China|CVA16|VP1|2012	2012	JX975765
KX372337|Thailand|CVA16|VP1|2012	2012	KX372337
KX372338|Thailand|CVA16|VP1|2012	2012	KX372338
KM055004|Laos|CVA16|VP1|2011	2011	KM055004
JF738004|Thailand|CVA16|VP1|2010	2010	JF738004
MH084325|UnitedKingdom|CVA16|2016	2016	MH084325
LT577823|France|CVA16|VP1|2014	2014	LT577823
LT577782|France|CVA16|VP1|2013	2013	LT577782
LT577783|France|CVA16|VP1|2013	2013	LT577783
LT577784|France|CVA16|VP1|2013	2013	LT577784
MH111070|Australia|CVA16|VP1|2017	2017	MH111070
MH111072|Australia|CVA16|VP1|2017	2017	MH111072
MH010203|China|CVA16|VP1|2017	2017	MH010203
MH361019|UnitedKingdom|CVA16|2015	2015	MH361019
LT577791|France|CVA16|VP1|2014	2014	LT577791
LT577810|France|CVA16|VP1|2014	2014	LT577810
LT577828|France|CVA16|VP1|2014	2014	LT577828
LT577816|France|CVA16|VP1|2014	2014	LT577816
LT577822|France|CVA16|VP1|2014	2014	LT577822
LT577827|France|CVA16|VP1|2014	2014	LT577827
LT577832|France|CVA16|VP1|2014	2014	LT577832
LT577788|France|CVA16|VP1|2014	2014	LT577788
LT577814|France|CVA16|VP1|2014	2014	LT577814
LT577829|France|CVA16|VP1|2014	2014	LT577829
LT577785|France|CVA16|VP1|2014	2014	LT577785
LT577811|France|CVA16|VP1|2014	2014	LT577811
LT577793|France|CVA16|VP1|2014	2014	LT577793
LT577809|France|CVA16|VP1|2014	2014	LT577809
LT577824|France|CVA16|VP1|2014	2014	LT577824
KM260061|China|CVA16|VP1|2011	2011	KM260061
KU595980|China|CVA16|VP1|2012	2012	KU595980
KP751581|China|CVA16|VP1|2014	2014	KP751581
KM235937|China|CVA16|VP1|2014	2014	KM235937
KX595291|China|CVA16|VP1|2014	2014	KX595291
KX058536|China|CVA16|VP1|2011	2011	KX058536
KM235834|China|CVA16|VP1|2011	2011	KM235834
KC755232|China|CVA16|VP1|2010	2010	KC755232
KU595960|China|CVA16|VP1|2010	2010	KU595960
KJ865494|China|CVA16|VP1|2010	2010	KJ865494
KM235816|China|CVA16|VP1|2010	2010	KM235816
MH010198|China|CVA16|VP1|2014	2014	MH010198
MH003943|China|CVA16|VP1|2014	2014	MH003943
KX529830|China|CVA16|VP1|2015	2015	KX529830
LC412132|China|CVA16|VP1|2015	2015	LC412132
LC012447|China|CVA16|VP1|2012	2012	LC012447
KC866897|China|CVA16|VP1|2012	2012	KC866897
KC866898|China|CVA16|VP1|2012	2012	KC866898
KM235944|China|CVA16|VP1|2014	2014	KM235944
MH003922|China|CVA16|VP1|2014	2014	MH003922
KC866899|China|CVA16|VP1|2012	2012	KC866899
KM260106|China|CVA16|VP1|2013	2013	KM260106
KU595987|China|CVA16|VP1|2013	2013	KU595987
KR138329|China|CVA16|VP1|2012	2012	KR138329
KM235921|China|CVA16|VP1|2013	2013	KM235921
KM235905|China|CVA16|VP1|2013	2013	KM235905
KR138318|China|CVA16|VP1|2012	2012	KR138318
KU595981|China|CVA16|VP1|2012	2012	KU595981
JQ316639|China|CVA16|VP1|2011	2011	JQ316639
KU595969|China|CVA16|VP1|2011	2011	KU595969
KJ865508|China|CVA16|VP1|2010	2010	KJ865508
KC866864|China|CVA16|VP1|2010	2010	KC866864
KU595973|China|CVA16|VP1|2012	2012	KU595973
LC012377|China|CVA16|VP1|2012	2012	LC012377
KU595984|China|CVA16|VP1|2012	2012	KU595984
KX871306|China|CVA16|VP1|2013	2013	KX871306
KU596001|China|CVA16|VP1|2014	2014	KU596001
KU595998|China|CVA16|VP1|2014	2014	KU595998
KU596000|China|CVA16|VP1|2014	2014	KU596000
KU595979|China|CVA16|VP1|2012	2012	KU595979
KU595978|China|CVA16|VP1|2012	2012	KU595978
KU596021|China|CVA16|VP1|2015	2015	KU596021
KU596014|China|CVA16|VP1|2014	2014	KU596014
KU596016|China|CVA16|VP1|2014	2014	KU596016
KX586352|China|CVA16|VP1|2014	2014	KX586352
KU596008|China|CVA16|VP1|2014	2014	KU596008
KU595994|China|CVA16|VP1|2014	2014	KU595994
KM260119|China|CVA16|VP1|2013	2013	KM260119
KX058535|China|CVA16|VP1|2011	2011	KX058535
KX058534|China|CVA16|VP1|2011	2011	KX058534
JX068831|China|CVA16|VP1|2011	2011	JX068831
JF695002|China|CVA16|VP1|2010	2010	JF695002
KC755230|China|CVA16|VP1|2010	2010	KC755230
KJ784507|China|CVA16|VP1|2012	2012	KJ784507
KC866842|China|CVA16|VP1|2009	2009	KC866842
JF695005|China|CVA16|VP1|2010	2010	JF695005
KC755229|China|CVA16|VP1|2010	2010	KC755229
KC879522|Ukraine|CVA16|VP1|2010	2010	KC879522
KX372335|Thailand|CVA16|VP1|2011	2011	KX372335
KM235820|China|CVA16|VP1|2010	2010	KM235820
JF695008|China|CVA16|VP1|2010	2010	JF695008
AB634446|Japan|CVA16|VP1|2010	2010	AB634446
AB634448|Japan|CVA16|VP1|2010	2010	AB634448
AB634449|Japan|CVA16|VP1|2010	2010	AB634449
AB634447|Japan|CVA16|VP1|2010	2010	AB634447
AB634445|Japan|CVA16|VP1|2010	2010	AB634445
AB634437|Japan|CVA16|VP1|2010	2010	AB634437
AB634452|Japan|CVA16|VP1|2010	2010	AB634452
AB634451|Japan|CVA16|VP1|2010	2010	AB634451
AB634441|Japan|CVA16|VP1|2010	2010	AB634441
AB634432|Japan|CVA16|VP1|2010	2010	AB634432
LT617093|Hungary|CVA16|VP1|2008	2008	LT617093
GQ253389|China|CVA16|VP1|2009	2009	GQ253389
HM776284|China|CVA16|VP1|2009	2009	HM776284
AB634429|Japan|CVA16|VP1|2009	2009	AB634429
HM776261|China|CVA16|VP1|2008	2008	HM776261
KM235749|China|CVA16|VP1|2008	2008	KM235749
JF317972|China|CVA16|VP1|2009	2009	JF317972
JF317973|China|CVA16|VP1|2009	2009	JF317973
JF695004|China|CVA16|VP1|2010	2010	JF695004
KY081983|China|CVA16|VP1|2009	2009	KY081983
AB634428|Japan|CVA16|VP1|2008	2008	AB634428
AB634425|Japan|CVA16|VP1|2008	2008	AB634425
AB634427|Japan|CVA16|VP1|2008	2008	AB634427
AB634426|Japan|CVA16|VP1|2008	2008	AB634426
MF678299|Australia|CVA16|VP1|2008	2008	MF678299
MF678313|Australia|CVA16|VP1|2008	2008	MF678313
GQ253388|China|CVA16|VP1|2009	2009	GQ253388
GQ253390|China|CVA16|VP1|2009	2009	GQ253390
KC755235|China|CVA16|VP1|2010	2010	KC755235
KY081988|China|CVA16|VP1|2010	2010	KY081988
AM292441|VietNam|CVA16|VP1|2005	2005	AM292441
KM235800|China|CVA16|VP1|2009	2009	KM235800
KM235795|China|CVA16|VP1|2009	2009	KM235795
HM776265|China|CVA16|VP1|2008	2008	HM776265
HM776267|China|CVA16|VP1|2008	2008	HM776267
KC866818|China|CVA16|VP1|2008	2008	KC866818
GQ429262|China|CVA16|VP1|2008	2008	GQ429262
GQ429263|China|CVA16|VP1|2008	2008	GQ429263
KP266573|China|CVA16|VP1|2008	2008	KP266573
MF678332|Australia|CVA16|VP1|2006	2006	MF678332
FR798001|Spain|CVA16|VP1|2008	2008	FR798001
HM776268|China|CVA16|VP1|2008	2008	HM776268
KM235858|China|CVA16|VP1|2011	2011	KM235858
KC866846|China|CVA16|VP1|2009	2009	KC866846
AB634392|Japan|CVA16|VP1|2005	2005	AB634392
JQ315095|China|CVA16|VP1|2009	2009	JQ315095
GQ429241|China|CVA16|VP1|2008	2008	GQ429241
GQ253382|China|CVA16|VP1|2008	2008	GQ253382
KM235766|China|CVA16|VP1|2008	2008	KM235766
GQ429220|China|CVA16|VP1|2007	2007	GQ429220
KC866837|China|CVA16|VP1|2009	2009	KC866837
GQ279368|China|CVA16|VP1|2008	2008	GQ279368
HM776253|China|CVA16|VP1|2008	2008	HM776253
GQ253387|China|CVA16|VP1|2009	2009	GQ253387
GQ253386|China|CVA16|VP1|2008	2008	GQ253386
KU854873|China|CVA16|VP1|2008	2008	KU854873
HM776258|China|CVA16|VP1|2008	2008	HM776258
KF991007|China|CVA16|VP1|2012	2012	KF991007
HQ423141|China|CVA16|VP1|2008	2008	HQ423141
HM776247|China|CVA16|VP1|2007	2007	HM776247
HM776263|China|CVA16|VP1|2008	2008	HM776263
KC866822|China|CVA16|VP1|2008	2008	KC866822
AB634399|Japan|CVA16|VP1|2006	2006	AB634399
AB634406|Japan|CVA16|VP1|2006	2006	AB634406
AB634393|Japan|CVA16|VP1|2005	2005	AB634393
AB634419|Japan|CVA16|VP1|2007	2007	AB634419
AB634405|Japan|CVA16|VP1|2006	2006	AB634405
AB465403|Japan|CVA16|VP1|2006	2006	AB465403
AB634396|Japan|CVA16|VP1|2005	2005	AB634396
AB634407|Japan|CVA16|VP1|2006	2006	AB634407
AB634404|Japan|CVA16|VP1|2007	2007	AB634404
AB634418|Japan|CVA16|VP1|2007	2007	AB634418
AB634420|Japan|CVA16|VP1|2007	2007	AB634420
AB634413|Japan|CVA16|VP1|2007	2007	AB634413
AB634417|Japan|CVA16|VP1|2007	2007	AB634417
AB634416|Japan|CVA16|VP1|2007	2007	AB634416
AB634409|Japan|CVA16|VP1|2007	2007	AB634409
KM235752|China|CVA16|VP1|2008	2008	KM235752
KY081985|China|CVA16|VP1|2009	2009	KY081985
AB634397|Japan|CVA16|VP1|2005	2005	AB634397
AB465401|Japan|CVA16|VP1|2005	2005	AB465401
HM776246|China|CVA16|VP1|2007	2007	HM776246
GQ429266|China|CVA16|VP1|2008	2008	GQ429266
LT577800|France|CVA16|VP1|2014	2014	LT577800
LT577821|France|CVA16|VP1|2014	2014	LT577821
MH004036|China|CVA16|VP1|2017	2017	MH004036
MH160027|China|CVA16|VP1|2017	2017	MH160027
MH160026|China|CVA16|VP1|2017	2017	MH160026
LC412147|China|CVA16|VP1|2015	2015	LC412147
MH004048|China|CVA16|VP1|2017	2017	MH004048
LC413113|China|CVA16|VP1|2017	2017	LC413113
MH004044|China|CVA16|VP1|2017	2017	MH004044
MH004019|China|CVA16|VP1|2017	2017	MH004019
MH004045|China|CVA16|VP1|2017	2017	MH004045
MH004020|China|CVA16|VP1|2017	2017	MH004020
MH004018|China|CVA16|VP1|2017	2017	MH004018
MH004014|China|CVA16|VP1|2016	2016	MH004014
LC412282|China|CVA16|VP1|2016	2016	LC412282
LC413117|China|CVA16|VP1|2017	2017	LC413117
LC412260|China|CVA16|VP1|2016	2016	LC412260
MH010199|China|CVA16|VP1|2015	2015	MH010199
LC413116|China|CVA16|VP1|2017	2017	LC413116
LC413079|China|CVA16|VP1|2017	2017	LC413079
LC412325|China|CVA16|VP1|2016	2016	LC412325
LC412326|China|CVA16|VP1|2016	2016	LC412326
KX871414|China|CVA16|VP1|2015	2015	KX871414
LC413101|China|CVA16|VP1|2017	2017	LC413101
MH004012|China|CVA16|VP1|2016	2016	MH004012
MH004015|China|CVA16|VP1|2016	2016	MH004015
MH004038|China|CVA16|VP1|2017	2017	MH004038
MH004013|China|CVA16|VP1|2016	2016	MH004013
MH004017|China|CVA16|VP1|2016	2016	MH004017
KX871472|China|CVA16|VP1|2016	2016	KX871472
KX871409|China|CVA16|VP1|2015	2015	KX871409
LC013394|China|CVA16|VP1|2014	2014	LC013394
KU596018|China|CVA16|VP1|2015	2015	KU596018
KM235896|China|CVA16|VP1|2013	2013	KM235896
KP005836|China|CVA16|VP1|2013	2013	KP005836
LC412143|China|CVA16|VP1|2015	2015	LC412143
MH004016|China|CVA16|VP1|2016	2016	MH004016
KX871423|China|CVA16|VP1|2015	2015	KX871423
MH004001|China|CVA16|VP1|2016	2016	MH004001
MH004009|China|CVA16|VP1|2016	2016	MH004009
LC412323|China|CVA16|VP1|2016	2016	LC412323
KM235887|China|CVA16|VP1|2012	2012	KM235887
KJ865513|China|CVA16|VP1|2013	2013	KJ865513
KX871342|China|CVA16|VP1|2014	2014	KX871342
LC012967|China|CVA16|VP1|2013	2013	LC012967
KU595996|China|CVA16|VP1|2014	2014	KU595996
KU596020|China|CVA16|VP1|2015	2015	KU596020
KU596019|China|CVA16|VP1|2015	2015	KU596019
KR138361|China|CVA16|VP1|2014	2014	KR138361
KR138366|China|CVA16|VP1|2014	2014	KR138366
LC412279|China|CVA16|VP1|2016	2016	LC412279
LC412280|China|CVA16|VP1|2016	2016	LC412280
LC412281|China|CVA16|VP1|2016	2016	LC412281
LC413112|China|CVA16|VP1|2017	2017	LC413112
LC412283|China|CVA16|VP1|2016	2016	LC412283
LC412263|China|CVA16|VP1|2016	2016	LC412263
LC412217|China|CVA16|VP1|2016	2016	LC412217
LC413100|China|CVA16|VP1|2017	2017	LC413100
LC412254|China|CVA16|VP1|2016	2016	LC412254
LC413115|China|CVA16|VP1|2017	2017	LC413115
MH004000|China|CVA16|VP1|2016	2016	MH004000
MH160024|China|CVA16|VP1|2017	2017	MH160024
KX871305|China|CVA16|VP1|2013	2013	KX871305
LC012965|China|CVA16|VP1|2013	2013	LC012965
LC012969|China|CVA16|VP1|2013	2013	LC012969
LC412149|China|CVA16|VP1|2015	2015	LC412149
KU744509|China|CVA16|VP1|2015	2015	KU744509
KR138369|China|CVA16|VP1|2014	2014	KR138369
KR138346|China|CVA16|VP1|2013	2013	KR138346
KR138350|China|CVA16|VP1|2013	2013	KR138350
KT985044|China|CVA16|VP1|2013	2013	KT985044
KR138358|China|CVA16|VP1|2014	2014	KR138358
KR138359|China|CVA16|VP1|2014	2014	KR138359
KR138377|China|CVA16|VP1|2014	2014	KR138377
KU595995|China|CVA16|VP1|2014	2014	KU595995
KU744456|China|CVA16|VP1|2014	2014	KU744456
KX871356|China|CVA16|VP1|2014	2014	KX871356
KX871310|China|CVA16|VP1|2013	2013	KX871310
KX871368|China|CVA16|VP1|2014	2014	KX871368
KR138324|China|CVA16|VP1|2012	2012	KR138324
LC012960|China|CVA16|VP1|2013	2013	LC012960
KX871272|China|CVA16|VP1|2012	2012	KX871272
KR138376|China|CVA16|VP1|2014	2014	KR138376
KM260126|China|CVA16|VP1|2014	2014	KM260126
KR138363|China|CVA16|VP1|2014	2014	KR138363
KU595972|China|CVA16|VP1|2012	2012	KU595972
KM260113|China|CVA16|VP1|2013	2013	KM260113
KR138347|China|CVA16|VP1|2013	2013	KR138347
KR138356|China|CVA16|VP1|2013	2013	KR138356
KX871252|China|CVA16|VP1|2012	2012	KX871252
LC013407|China|CVA16|VP1|2014	2014	LC013407
KJ784506|China|CVA16|VP1|2012	2012	KJ784506
KR138322|China|CVA16|VP1|2012	2012	KR138322
KM260070|China|CVA16|VP1|2012	2012	KM260070
MH004007|China|CVA16|VP1|2016	2016	MH004007
LC413109|China|CVA16|VP1|2017	2017	LC413109
KX871394|China|CVA16|VP1|2015	2015	KX871394
KT000392|China|CVA16|VP1|2013	2013	KT000392
MH160030|China|CVA16|VP1|2017	2017	MH160030
MH004022|China|CVA16|VP1|2017	2017	MH004022
MH160031|China|CVA16|VP1|2017	2017	MH160031
KX586340|China|CVA16|VP1|2011	2011	KX586340
KX586346|China|CVA16|VP1|2013	2013	KX586346
KU744493|China|CVA16|VP1|2014	2014	KU744493
KR138362|China|CVA16|VP1|2014	2014	KR138362
KT000389|China|CVA16|VP1|2012	2012	KT000389
MG891779|China|CVA16|VP1|2016	2016	MG891779
MH160022|China|CVA16|VP1|2017	2017	MH160022
LC413084|China|CVA16|VP1|2017	2017	LC413084
LC413110|China|CVA16|VP1|2017	2017	LC413110
LC412140|China|CVA16|VP1|2015	2015	LC412140
LC013408|China|CVA16|VP1|2014	2014	LC013408
LC412233|China|CVA16|VP1|2016	2016	LC412233
KU595989|China|CVA16|VP1|2013	2013	KU595989
KU596006|China|CVA16|VP1|2014	2014	KU596006
KU596015|China|CVA16|VP1|2014	2014	KU596015
KU254597|China|CVA16|VP1|2014	2014	KU254597
MH003937|China|CVA16|VP1|2014	2014	MH003937
KX871440|China|CVA16|VP1|2016	2016	KX871440
KX871446|China|CVA16|VP1|2016	2016	KX871446
KM260133|China|CVA16|VP1|2014	2014	KM260133
LC412244|China|CVA16|VP1|2016	2016	LC412244
KM260139|China|CVA16|VP1|2014	2014	KM260139
KU595992|China|CVA16|VP1|2014	2014	KU595992
KU254598|China|CVA16|VP1|2014	2014	KU254598
KJ156344|China|CVA16|VP1|2012	2012	KJ156344
KR138367|China|CVA16|VP1|2014	2014	KR138367
KM260111|China|CVA16|VP1|2013	2013	KM260111
KU595983|China|CVA16|VP1|2012	2012	KU595983
KM260076|China|CVA16|VP1|2013	2013	KM260076
MH111067|Australia|CVA16|VP1|2016	2016	MH111067
KT985043|China|CVA16|VP1|2013	2013	KT985043
KU596022|China|CVA16|VP1|2015	2015	KU596022
MH004008|China|CVA16|VP1|2016	2016	MH004008
MH004003|China|CVA16|VP1|2016	2016	MH004003
MH004011|China|CVA16|VP1|2016	2016	MH004011
MH004047|China|CVA16|VP1|2017	2017	MH004047
KU744462|China|CVA16|VP1|2014	2014	KU744462
KT327161|China|CVA16|VP1|2014	2014	KT327161
KR138365|China|CVA16|VP1|2014	2014	KR138365
KR138343|China|CVA16|VP1|2013	2013	KR138343
KR138357|China|CVA16|VP1|2013	2013	KR138357
KX871311|China|CVA16|VP1|2013	2013	KX871311
KX871293|China|CVA16|VP1|2012	2012	KX871293
KR138325|China|CVA16|VP1|2012	2012	KR138325
KR138335|China|CVA16|VP1|2012	2012	KR138335
KR138326|China|CVA16|VP1|2012	2012	KR138326
KM260108|China|CVA16|VP1|2013	2013	KM260108
KR138341|China|CVA16|VP1|2013	2013	KR138341
KR138342|China|CVA16|VP1|2013	2013	KR138342
KY081998|China|CVA16|VP1|2012	2012	KY081998
KX529831|China|CVA16|VP1|2015	2015	KX529831
KP751456|China|CVA16|VP1|2014	2014	KP751456
KR138315|China|CVA16|VP1|2011	2011	KR138315
JX068833|China|CVA16|VP1|2008	2008	JX068833
KR138314|China|CVA16|VP1|2011	2011	KR138314
KR138313|China|CVA16|VP1|2011	2011	KR138313
KR138316|China|CVA16|VP1|2011	2011	KR138316
KM260100|China|CVA16|VP1|2013	2013	KM260100
KU744514|China|CVA16|VP1|2015	2015	KU744514
KM260136|China|CVA16|VP1|2014	2014	KM260136
LC013393|China|CVA16|VP1|2014	2014	LC013393
LC013406|China|CVA16|VP1|2014	2014	LC013406
LC013400|China|CVA16|VP1|2014	2014	LC013400
KM260077|China|CVA16|VP1|2013	2013	KM260077
KP289416|China|CVA16|VP1|2013	2013	KP289416
KM235907|China|CVA16|VP1|2013	2013	KM235907
LC412285|China|CVA16|VP1|2016	2016	LC412285
KM260060|China|CVA16|VP1|2011	2011	KM260060
LC012966|China|CVA16|VP1|2013	2013	LC012966
LC012958|China|CVA16|VP1|2013	2013	LC012958
KP751623|China|CVA16|VP1|2014	2014	KP751623
LC013405|China|CVA16|VP1|2014	2014	LC013405
LC413114|China|CVA16|VP1|2017	2017	LC413114
KU596004|China|CVA16|VP1|2014	2014	KU596004
KU596003|China|CVA16|VP1|2014	2014	KU596003
KX871461|China|CVA16|VP1|2016	2016	KX871461
LC412299|China|CVA16|VP1|2016	2016	LC412299
LC412300|China|CVA16|VP1|2016	2016	LC412300
LC413119|China|CVA16|VP1|2017	2017	LC413119
LC413111|China|CVA16|VP1|2017	2017	LC413111
LC412289|China|CVA16|VP1|2016	2016	LC412289
LC413104|China|CVA16|VP1|2017	2017	LC413104
LC412288|China|CVA16|VP1|2016	2016	LC412288
LC413118|China|CVA16|VP1|2017	2017	LC413118
LC013410|China|CVA16|VP1|2014	2014	LC013410
LC412124|China|CVA16|VP1|2015	2015	LC412124
LC412284|China|CVA16|VP1|2016	2016	LC412284
KM260143|China|CVA16|VP1|2014	2014	KM260143
KR138360|China|CVA16|VP1|2014	2014	KR138360
KU595965|China|CVA16|VP1|2011	2011	KU595965
LC012962|China|CVA16|VP1|2013	2013	LC012962
LC012971|China|CVA16|VP1|2013	2013	LC012971
KP751602|China|CVA16|VP1|2014	2014	KP751602
JQ034149|China|CVA16|VP1|2010	2010	JQ034149
KP751600|China|CVA16|VP1|2014	2014	KP751600
AB771990|Japan|CVA16|VP1|2011	2011	AB771990
KM235877|China|CVA16|VP1|2012	2012	KM235877
LT577745|France|CVA16|VP1|2011	2011	LT577745
KT327155|China|CVA16|VP1|2011	2011	KT327155
KM516102|China|CVA16|VP1|2010	2010	KM516102
KX058539|China|CVA16|VP1|2011	2011	KX058539
KM260064|China|CVA16|VP1|2011	2011	KM260064
JQ315098|China|CVA16|VP1|2010	2010	JQ315098
JF695006|China|CVA16|VP1|2010	2010	JF695006
KU595988|China|CVA16|VP1|2013	2013	KU595988
KR138345|China|CVA16|VP1|2013	2013	KR138345
KX058533|China|CVA16|VP1|2012	2012	KX058533
KX058540|China|CVA16|VP1|2010	2010	KX058540
KU595967|China|CVA16|VP1|2011	2011	KU595967
KU595968|China|CVA16|VP1|2011	2011	KU595968
KU595970|China|CVA16|VP1|2011	2011	KU595970
JX473412|China|CVA16|VP1|2011	2011	JX473412
LC013391|China|CVA16|VP1|2014	2014	LC013391
KU595986|China|CVA16|VP1|2013	2013	KU595986
LC013409|China|CVA16|VP1|2014	2014	LC013409
KU595963|China|CVA16|VP1|2010	2010	KU595963
KU595966|China|CVA16|VP1|2011	2011	KU595966
KF193630|China|CVA16|VP1|2010	2010	KF193630
KF193622|China|CVA16|VP1|2010	2010	KF193622
KC507895|China|CVA16|VP1|2010	2010	KC507895
LT617101|France|CVA16|VP1|2010	2010	LT617101
JQ315111|China|CVA16|VP1|2010	2010	JQ315111
JX068830|China|CVA16|VP1|2011	2011	JX068830
KR138340|China|CVA16|VP1|2012	2012	KR138340
KM235853|China|CVA16|VP1|2011	2011	KM235853
AB772006|Japan|CVA16|VP1|2011	2011	AB772006
AB771986|Japan|CVA16|VP1|2011	2011	AB771986
AB771962|Japan|CVA16|VP1|2011	2011	AB771962
AB771992|Japan|CVA16|VP1|2011	2011	AB771992
AB771976|Japan|CVA16|VP1|2011	2011	AB771976
AB772004|Japan|CVA16|VP1|2011	2011	AB772004
AB771974|Japan|CVA16|VP1|2011	2011	AB771974
AB771961|Japan|CVA16|VP1|2011	2011	AB771961
AB771975|Japan|CVA16|VP1|2011	2011	AB771975
AB771980|Japan|CVA16|VP1|2011	2011	AB771980
AB772000|Japan|CVA16|VP1|2011	2011	AB772000
AB772005|Japan|CVA16|VP1|2011	2011	AB772005
AB772001|Japan|CVA16|VP1|2011	2011	AB772001
KF055238|China|CVA16|VP1|2010	2010	KF055238
KM260058|China|CVA16|VP1|2011	2011	KM260058
KF150150|China|CVA16|VP1|2010	2010	KF150150
JX068828|China|CVA16|VP1|2011	2011	JX068828
KR138317|China|CVA16|VP1|2011	2011	KR138317
KU595976|China|CVA16|VP1|2012	2012	KU595976
KX871277|China|CVA16|VP1|2012	2012	KX871277
KR138344|China|CVA16|VP1|2013	2013	KR138344
KR138353|China|CVA16|VP1|2013	2013	KR138353
KF193625|China|CVA16|VP1|2010	2010	KF193625
KF193632|China|CVA16|VP1|2008	2008	KF193632
JN590244|China|CVA16|VP1|2010	2010	JN590244
KY088084|China|CVA16|VP1|2010	2010	KY088084
AB634424|Japan|CVA16|VP1|2008	2008	AB634424
JQ315104|China|CVA16|VP1|2010	2010	JQ315104
JQ315103|China|CVA16|VP1|2010	2010	JQ315103
JX455098|China|CVA16|VP1|2010	2010	JX455098
KT908038|Malaysia|CVA16|VP1|2012	2012	KT908038
KU595974|China|CVA16|VP1|2012	2012	KU595974
KF924762|China|CVA16|VP1|2010	2010	KF924762
KY081991|China|CVA16|VP1|2010	2010	KY081991
KR138321|China|CVA16|VP1|2012	2012	KR138321
KF193623|China|CVA16|VP1|2011	2011	KF193623
KX372336|Thailand|CVA16|VP1|2012	2012	KX372336
JX127277|China|CVA16|VP1|2009	2009	JX127277
JX473438|China|CVA16|VP1|2011	2011	JX473438
KX058537|China|CVA16|VP1|2011	2011	KX058537
JQ409499|China|CVA16|VP1|2010	2010	JQ409499
JF695007|China|CVA16|VP1|2010	2010	JF695007
JX127281|China|CVA16|VP1|2010	2010	JX127281
JX127285|China|CVA16|VP1|2010	2010	JX127285
JQ320267|China|CVA16|VP1|2009	2009	JQ320267
HQ269389|China|CVA16|VP1|2009	2009	HQ269389
KF193628|China|CVA16|VP1|2009	2009	KF193628
JQ320266|China|CVA16|VP1|2009	2009	JQ320266
KF193621|China|CVA16|VP1|2009	2009	KF193621
HM776271|China|CVA16|VP1|2008	2008	HM776271
KU595961|China|CVA16|VP1|2010	2010	KU595961
KU595971|China|CVA16|VP1|2011	2011	KU595971
KU595982|China|CVA16|VP1|2012	2012	KU595982
KU595958|China|CVA16|VP1|2010	2010	KU595958
KU595959|China|CVA16|VP1|2010	2010	KU595959
JX975802|China|CVA16|VP1|2011	2011	JX975802
KU163608|China|CVA16|VP1|2010	2010	KU163608
KX058538|China|CVA16|VP1|2010	2010	KX058538
KX586335|China|CVA16|VP1|2012	2012	KX586335
KU595964|China|CVA16|VP1|2010	2010	KU595964
KJ746492|China|CVA16|VP1|2010	2010	KJ746492
KC117317|China|CVA16|VP1|2009	2009	KC117317
KC879501|Russia|CVA16|VP1|2007	2007	KC879501
JF695011|China|CVA16|VP1|2010	2010	JF695011
GQ429267|China|CVA16|VP1|2008	2008	GQ429267
JX127257|China|CVA16|VP1|2009	2009	JX127257
MG662520|China|CVA16|VP1|2011	2011	MG662520
KC117318|China|CVA16|VP1|2009	2009	KC117318
JF695009|China|CVA16|VP1|2010	2010	JF695009
LT617098|France|CVA16|VP1|2010	2010	LT617098
LT577722|France|CVA16|VP1|2010	2010	LT577722
LT577723|France|CVA16|VP1|2010	2010	LT577723
GQ429261|China|CVA16|VP1|2008	2008	GQ429261
HM776229|China|CVA16|VP1|2006	2006	HM776229
GQ253380|China|CVA16|VP1|2008	2008	GQ253380
GQ429238|China|CVA16|VP1|2007	2007	GQ429238
GQ429239|China|CVA16|VP1|2007	2007	GQ429239
JF317962|China|CVA16|VP1|2007	2007	JF317962
GQ429240|China|CVA16|VP1|2007	2007	GQ429240
HM776221|China|CVA16|VP1|2005	2005	HM776221
LT577719|France|CVA16|VP1|2007	2007	LT577719
LT577718|France|CVA16|VP1|2007	2007	LT577718
LT577720|France|CVA16|VP1|2007	2007	LT577720
LT577721|France|CVA16|VP1|2007	2007	LT577721
GQ429277|China|CVA16|VP1|2008	2008	GQ429277
GQ253384|China|CVA16|VP1|2008	2008	GQ253384
LT577837|Germany|CVA16|VP1|2008	2008	LT577837
LT617095|Germany|CVA16|VP1|2008	2008	LT617095
KY081995|China|CVA16|VP1|2011	2011	KY081995
KY081993|China|CVA16|VP1|2011	2011	KY081993
JQ180468|China|CVA16|VP1|2010	2010	JQ180468
JF695010|China|CVA16|VP1|2010	2010	JF695010
JX975803|China|CVA16|VP1|2011	2011	JX975803
JX127255|China|CVA16|VP1|2009	2009	JX127255
HM776254|China|CVA16|VP1|2008	2008	HM776254
JF317964|China|CVA16|VP1|2008	2008	JF317964
JF317961|China|CVA16|VP1|2007	2007	JF317961
HM776257|China|CVA16|VP1|2008	2008	HM776257
MG450666|China|CVA16|VP1|2008	2008	MG450666
HM776251|China|CVA16|VP1|2008	2008	HM776251
JN582179|China|CVA16|VP1|2011	2011	JN582179
KU595990|China|CVA16|VP1|2013	2013	KU595990
LC412139|China|CVA16|VP1|2015	2015	LC412139
LC412127|China|CVA16|VP1|2015	2015	LC412127
LC412148|China|CVA16|VP1|2015	2015	LC412148
LC412141|China|CVA16|VP1|2015	2015	LC412141
LC412142|China|CVA16|VP1|2015	2015	LC412142
LC412144|China|CVA16|VP1|2015	2015	LC412144
LC412146|China|CVA16|VP1|2015	2015	LC412146
LC412150|China|CVA16|VP1|2015	2015	LC412150
LC412151|China|CVA16|VP1|2015	2015	LC412151
KU595999|China|CVA16|VP1|2014	2014	KU595999
MG674827|China|CVA16|VP1|2015	2015	MG674827
LC412137|China|CVA16|VP1|2015	2015	LC412137
KU596011|China|CVA16|VP1|2014	2014	KU596011
KU596012|China|CVA16|VP1|2014	2014	KU596012
KR138364|China|CVA16|VP1|2014	2014	KR138364
KU595993|China|CVA16|VP1|2014	2014	KU595993
KU596002|China|CVA16|VP1|2014	2014	KU596002
LC013404|China|CVA16|VP1|2014	2014	LC013404
KU596009|China|CVA16|VP1|2014	2014	KU596009
KU596010|China|CVA16|VP1|2014	2014	KU596010
KU596007|China|CVA16|VP1|2014	2014	KU596007
KU596017|China|CVA16|VP1|2014	2014	KU596017
MH003951|China|CVA16|VP1|2015	2015	MH003951
KU596005|China|CVA16|VP1|2014	2014	KU596005
KM235943|China|CVA16|VP1|2014	2014	KM235943
LC412126|China|CVA16|VP1|2015	2015	LC412126
KR138320|China|CVA16|VP1|2012	2012	KR138320
KU595985|China|CVA16|VP1|2013	2013	KU595985
KY082002|China|CVA16|VP1|2012	2012	KY082002
KP751619|China|CVA16|VP1|2014	2014	KP751619
KF193627|China|CVA16|VP1|2009	2009	KF193627
KU595977|China|CVA16|VP1|2012	2012	KU595977
GQ253385|China|CVA16|VP1|2008	2008	GQ253385
KC755231|China|CVA16|VP1|2010	2010	KC755231
JQ315100|China|CVA16|VP1|2008	2008	JQ315100
GQ253383|China|CVA16|VP1|2008	2008	GQ253383
JX068832|China|CVA16|VP1|2009	2009	JX068832
GQ406339|China|CVA16|VP1|2009	2009	GQ406339
MF422533|Taiwan|CVA16|VP1|2008	2008	MF422533
KJ850274|China|CVA16|VP1|2007	2007	KJ850274
KF193629|China|CVA16|VP1|2010	2010	KF193629
MF177223|Taiwan|CVA16|VP1|2007	2007	MF177223
HM776249|China|CVA16|VP1|2007	2007	HM776249
JX127284|China|CVA16|VP1|2009	2009	JX127284
KF193624|China|CVA16|VP1|2009	2009	KF193624
LC012394|China|CVA16|VP1|2012	2012	LC012394
KR138323|China|CVA16|VP1|2012	2012	KR138323
KM235888|China|CVA16|VP1|2012	2012	KM235888
KU595975|China|CVA16|VP1|2012	2012	KU595975
LC012369|China|CVA16|VP1|2012	2012	LC012369
MH003911|China|CVA16|VP1|2013	2013	MH003911
KM235812|China|CVA16|VP1|2010	2010	KM235812
KU595962|China|CVA16|VP1|2010	2010	KU595962
KX580041|China|CVA16|VP1|2008	2008	KX580041
JF317965|China|CVA16|VP1|2008	2008	JF317965
GQ253381|China|CVA16|VP1|2008	2008	GQ253381
HM776287|China|CVA16|VP1|2009	2009	HM776287
KM235780|China|CVA16|VP1|2009	2009	KM235780
HM776286|China|CVA16|VP1|2009	2009	HM776286
AB634421|Japan|CVA16|VP1|2008	2008	AB634421
AB634423|Japan|CVA16|VP1|2008	2008	AB634423
LT577707|France|CVA16|VP1|2005	2005	LT577707
KC879516|Russia|CVA16|VP1|2009	2009	KC879516
KC879529|Russia|CVA16|VP1|2010	2010	KC879529
KC879508|Russia|CVA16|VP1|2008	2008	KC879508
LT577838|Germany|CVA16|VP1|2009	2009	LT577838
LT577835|Germany|CVA16|VP1|2003	2003	LT577835
AB465397|Japan|CVA16|VP1|2002	2002	AB465397
AB465398|Japan|CVA16|VP1|2002	2002	AB465398
AB465374|Japan|CVA16|VP1|2002	2002	AB465374
AB465389|Japan|CVA16|VP1|2002	2002	AB465389
AB465379|Japan|CVA16|VP1|2002	2002	AB465379
AB465375|Japan|CVA16|VP1|2002	2002	AB465375
AB465378|Japan|CVA16|VP1|2002	2002	AB465378
AB465376|Japan|CVA16|VP1|2002	2002	AB465376
AB465396|Japan|CVA16|VP1|2002	2002	AB465396
AB465384|Japan|CVA16|VP1|2002	2002	AB465384
AB465387|Japan|CVA16|VP1|2002	2002	AB465387
AM292462|Malaysia|CVA16|VP1|2003	2003	AM292462
AB465399|Japan|CVA16|VP1|2003	2003	AB465399
LT577700|France|CVA16|VP1|2002	2002	LT577700
LT577699|France|CVA16|VP1|2002	2002	LT577699
LT577833|Austria|CVA16|VP1|2000	2000	LT577833
AM292443|SaudiArabia|CVA16|VP1|2003	2003	AM292443
GU142867|Australia|CVA16|VP1|2000	2000	GU142867
GU142868|Australia|CVA16|VP1|2000	2000	GU142868
LT577844|Hungary|CVA16|VP1|2010	2010	LT577844
LT617092|Germany|CVA16|VP1|2003	2003	LT617092
LT617091|Austria|CVA16|VP1|2003	2003	LT617091
LT577834|Austria|CVA16|VP1|2004	2004	LT577834
LT577839|Hungary|CVA16|VP1|2004	2004	LT577839
LT577840|Hungary|CVA16|VP1|2004	2004	LT577840
HM776219|China|CVA16|VP1|2005	2005	HM776219
HM776233|China|CVA16|VP1|2006	2006	HM776233
HM776244|China|CVA16|VP1|2006	2006	HM776244
AB634394|Japan|CVA16|VP1|2005	2005	AB634394
KC879536|Russia|CVA16|VP1|2004	2004	KC879536
HM776220|China|CVA16|VP1|2005	2005	HM776220
AM292451|Malaysia|CVA16|VP1|2006	2006	AM292451
JN248416|Malaysia|CVA16|VP1|2005	2005	JN248416
JQ746677|Malaysia|CVA16|VP1|2005	2005	JQ746677
AM292463|Malaysia|CVA16|VP1|2005	2005	AM292463
AM292464|Malaysia|CVA16|VP1|2005	2005	AM292464
LT577715|France|CVA16|VP1|2006	2006	LT577715
HM776222|China|CVA16|VP1|2005	2005	HM776222
FJ198212|China|CVA16|VP1|2008	2008	FJ198212
LT617097|Germany|CVA16|VP1|2010	2010	LT617097
HE572993|France|CVA16|VP1|2010	2010	HE572993
LT617099|France|CVA16|VP1|2010	2010	LT617099
AB634383|Japan|CVA16|VP1|2002	2002	AB634383
AM292442|SaudiArabia|CVA16|VP1|2001	2001	AM292442
AM292434|Australia|CVA16|VP1|1999	1999	AM292434
HM776224|China|CVA16|VP1|2005	2005	HM776224
GU142869|Australia|CVA16|VP1|1999	1999	GU142869
LT577716|France|CVA16|VP1|2006	2006	LT577716
GQ429227|China|CVA16|VP1|2007	2007	GQ429227
GQ429229|China|CVA16|VP1|2007	2007	GQ429229
GQ429228|China|CVA16|VP1|2007	2007	GQ429228
AB465400|Japan|CVA16|VP1|2003	2003	AB465400
JQ746670|Malaysia|CVA16|VP1|1998	1998	JQ746670
AM292483|Malaysia|CVA16|VP1|1998	1998	AM292483
AM292477|Thailand|CVA16|VP1|2000	2000	AM292477
AM292454|Malaysia|CVA16|VP1|1998	1998	AM292454
JN248413|Malaysia|CVA16|VP1|2000	2000	JN248413
JQ746665|Malaysia|CVA16|VP1|1997	1997	JQ746665
AB634321|Japan|CVA16|VP1|1998	1998	AB634321
AB634324|Japan|CVA16|VP1|1998	1998	AB634324
AB465372|Japan|CVA16|VP1|2000	2000	AB465372
AB465373|Japan|CVA16|VP1|2000	2000	AB465373
AB634374|Japan|CVA16|VP1|2001	2001	AB634374
AB465371|Japan|CVA16|VP1|1998	1998	AB465371
AB634369|Japan|CVA16|VP1|2001	2001	AB634369
AM292460|Malaysia|CVA16|VP1|2003	2003	AM292460
AM292456|Malaysia|CVA16|VP1|2002	2002	AM292456
AM292457|Malaysia|CVA16|VP1|2002	2002	AM292457
LT577708|France|CVA16|VP1|2005	2005	LT577708
JF508448|China|CVA16|VP1|2010	2010	JF508448
LT577701|France|CVA16|VP1|2004	2004	LT577701
AM292433|Malaysia|CVA16|VP1|1997	1997	AM292433
JN248394|Malaysia|CVA16|VP1|2005	2005	JN248394
AM292450|Malaysia|CVA16|VP1|2005	2005	AM292450
JQ746671|Malaysia|CVA16|VP1|2007	2007	JQ746671
AB634408|Japan|CVA16|VP1|2006	2006	AB634408
AB634400|Japan|CVA16|VP1|2006	2006	AB634400
AB634402|Japan|CVA16|VP1|2006	2006	AB634402
AB634401|Japan|CVA16|VP1|2006	2006	AB634401
AM292452|Malaysia|CVA16|VP1|2002	2002	AM292452
AB634310|Japan|CVA16|VP1|1995	1995	AB634310
AB634298|Japan|CVA16|VP1|1995	1995	AB634298
AB634301|Japan|CVA16|VP1|1995	1995	AB634301
AB634304|Japan|CVA16|VP1|1995	1995	AB634304
AB634311|Japan|CVA16|VP1|1995	1995	AB634311
AB634297|Japan|CVA16|VP1|1995	1995	AB634297
AB634299|Japan|CVA16|VP1|1995	1995	AB634299
AB634300|Japan|CVA16|VP1|1995	1995	AB634300
AB634306|Japan|CVA16|VP1|1995	1995	AB634306
AB634307|Japan|CVA16|VP1|1995	1995	AB634307
AB634305|Japan|CVA16|VP1|1995	1995	AB634305
AB634308|Japan|CVA16|VP1|1995	1995	AB634308
AB634296|Japan|CVA16|VP1|1995	1995	AB634296
LT577713|France|CVA16|VP1|2005	2005	LT577713
LT577704|France|CVA16|VP1|2005	2005	LT577704
LT577712|France|CVA16|VP1|2005	2005	LT577712
JQ746673|Malaysia|CVA16|VP1|2002	2002	JQ746673
JQ746674|Malaysia|CVA16|VP1|2002	2002	JQ746674
JN248391|Malaysia|CVA16|VP1|2002	2002	JN248391
AM292445|Malaysia|CVA16|VP1|2003	2003	AM292445
AM292471|Malaysia|CVA16|VP1|2002	2002	AM292471
AM292472|Malaysia|CVA16|VP1|2002	2002	AM292472
JN248390|Malaysia|CVA16|VP1|2002	2002	JN248390
JN248389|Malaysia|CVA16|VP1|2002	2002	JN248389
AB634362|Japan|CVA16|VP1|2000	2000	AB634362
AB634350|Japan|CVA16|VP1|2000	2000	AB634350
AB634359|Japan|CVA16|VP1|2000	2000	AB634359
AB634339|Japan|CVA16|VP1|2000	2000	AB634339
AB634354|Japan|CVA16|VP1|2000	2000	AB634354
AB634356|Japan|CVA16|VP1|2000	2000	AB634356
AB634360|Japan|CVA16|VP1|2000	2000	AB634360
AB634361|Japan|CVA16|VP1|2000	2000	AB634361
AB634346|Japan|CVA16|VP1|2000	2000	AB634346
AB634338|Japan|CVA16|VP1|2000	2000	AB634338
AB634349|Japan|CVA16|VP1|2000	2000	AB634349
AB634336|Japan|CVA16|VP1|2000	2000	AB634336
AB634352|Japan|CVA16|VP1|2000	2000	AB634352
AB634353|Japan|CVA16|VP1|2000	2000	AB634353
AB634357|Japan|CVA16|VP1|2000	2000	AB634357
AB634340|Japan|CVA16|VP1|2000	2000	AB634340
AB634341|Japan|CVA16|VP1|2000	2000	AB634341
AB634302|Japan|CVA16|VP1|1995	1995	AB634302
AB634318|Japan|CVA16|VP1|1997	1997	AB634318
AB634315|Japan|CVA16|VP1|1997	1997	AB634315
AB634316|Japan|CVA16|VP1|1997	1997	AB634316
AB634319|Japan|CVA16|VP1|1997	1997	AB634319
AB634314|Japan|CVA16|VP1|1997	1997	AB634314
AB634317|Japan|CVA16|VP1|1997	1997	AB634317
AB634312|Japan|CVA16|VP1|1997	1997	AB634312
AB465394|Japan|CVA16|VP1|2002	2002	AB465394
AB465393|Japan|CVA16|VP1|2002	2002	AB465393
AB465395|Japan|CVA16|VP1|2002	2002	AB465395
AM292444|Malaysia|CVA16|VP1|2001	2001	AM292444
LT577702|France|CVA16|VP1|2004	2004	LT577702
AB634391|Japan|CVA16|VP1|2004	2004	AB634391
AM292484|Malaysia|CVA16|VP1|2000	2000	AM292484
AB634368|Japan|CVA16|VP1|2001	2001	AB634368
AM292469|Malaysia|CVA16|VP1|2000	2000	AM292469
AM292475|Malaysia|CVA16|VP1|2003	2003	AM292475
AM292473|Malaysia|CVA16|VP1|2003	2003	AM292473
AM292474|Malaysia|CVA16|VP1|2003	2003	AM292474
AM292453|Malaysia|CVA16|VP1|2002	2002	AM292453
JQ746675|Malaysia|CVA16|VP1|2002	2002	JQ746675
JN248395|Malaysia|CVA16|VP1|2005	2005	JN248395
JQ746661|Malaysia|CVA16|VP1|1999	1999	JQ746661
JN248406|Malaysia|CVA16|VP1|1999	1999	JN248406
JN248408|Malaysia|CVA16|VP1|1997	1997	JN248408
AM292479|Malaysia|CVA16|VP1|1999	1999	AM292479
JQ746663|Malaysia|CVA16|VP1|1997	1997	JQ746663
JN248410|Malaysia|CVA16|VP1|1997	1997	JN248410
AB634387|Japan|CVA16|VP1|2002	2002	AB634387
AB634386|Japan|CVA16|VP1|2002	2002	AB634386
AB634382|Japan|CVA16|VP1|2002	2002	AB634382
AB634379|Japan|CVA16|VP1|2002	2002	AB634379
AB634384|Japan|CVA16|VP1|2002	2002	AB634384
AB634385|Japan|CVA16|VP1|2002	2002	AB634385
AB634381|Japan|CVA16|VP1|2002	2002	AB634381
JN248399|Malaysia|CVA16|VP1|2000	2000	JN248399
JN248400|Malaysia|CVA16|VP1|2000	2000	JN248400
AM292482|Malaysia|CVA16|VP1|2000	2000	AM292482
JN248403|Malaysia|CVA16|VP1|2000	2000	JN248403
JN248402|Malaysia|CVA16|VP1|2000	2000	JN248402
AB634372|Japan|CVA16|VP1|2001	2001	AB634372
JX839965|SouthKorea|CVA16|VP1|2008	2008	JX839965
AB634375|Japan|CVA16|VP1|2002	2002	AB634375
AB634371|Japan|CVA16|VP1|2001	2001	AB634371
AB634373|Japan|CVA16|VP1|2001	2001	AB634373
JN248392|Malaysia|CVA16|VP1|2000	2000	JN248392
GQ184136|Thailand|CVA16|VP1|2002	2002	GQ184136
AM292480|Malaysia|CVA16|VP1|2000	2000	AM292480
GQ184131|Thailand|CVA16|VP1|2002	2002	GQ184131
GQ184130|Thailand|CVA16|VP1|2001	2001	GQ184130
GQ184135|Thailand|CVA16|VP1|2002	2002	GQ184135
GQ184132|Thailand|CVA16|VP1|2002	2002	GQ184132
GQ184133|Thailand|CVA16|VP1|2002	2002	GQ184133
GQ184134|Thailand|CVA16|VP1|2002	2002	GQ184134
AB634389|Japan|CVA16|VP1|2003	2003	AB634389
AB634390|Japan|CVA16|VP1|2003	2003	AB634390
AB634388|Japan|CVA16|VP1|2003	2003	AB634388
AM292458|Malaysia|CVA16|VP1|2001	2001	AM292458
AM292459|Malaysia|CVA16|VP1|2001	2001	AM292459
AM292449|Malaysia|CVA16|VP1|2000	2000	AM292449
AM292447|Malaysia|CVA16|VP1|2000	2000	AM292447
AM292467|Malaysia|CVA16|VP1|2000	2000	AM292467
AM292446|Malaysia|CVA16|VP1|2000	2000	AM292446
AM292448|Malaysia|CVA16|VP1|2000	2000	AM292448
JN248404|Malaysia|CVA16|VP1|1999	1999	JN248404
AM292478|Malaysia|CVA16|VP1|1999	1999	AM292478
JN248397|Malaysia|CVA16|VP1|2002	2002	JN248397
AM292481|Malaysia|CVA16|VP1|2000	2000	AM292481
JQ746664|Malaysia|CVA16|VP1|2000	2000	JQ746664
